# Supplementary material for: Impaired Fear Extinction as Displayed by Serotonin Transporter Knockout Rats Housed in Open Cages Is Disrupted by IVC Cage Housing
Source: PLoS One. 2014 Mar 21;9(3):e91472. doi: 10.1371/journal.pone.0091472 (PMC3962352; doi:10.1371/journal.pone.0091472)
Supplement: Table S1 — Row data. (XLSX) [file pone.0091472.s001.xlsx]

## Sheet: Sheet1
Animal number	Genotype	Cage	Experiment	Baseline	Trial block1	Trial block2	Trial block3	Trial block4	Trial block5	Trial block6	Trial block7	Trial block8
1	WT	OC	2nd		84.77	94.78	54.7	8.52	4.8	0	0	0
2	WT	OC	2nd		88.7	98.5	95.2	98.05	98.78	87.85	76.32	92.42
3	WT	OC	2nd		89.87	95.62	90.27	49.13	22.82	3.93	2.12	21.45
4	WT	OC	2nd		83.3	83.48	66.08	22.25	13.2	9.15	7.3	1.03
5	WT	OC	2nd		80.08	88.63	94.15	96.72	87.25	32.23	4.12	21.87
6	WT	OC	1st	0	98.23	100	91.88	77.55	53.75	6.23	0	0
7	WT	OC	1st	0	100	100	100	99.1	98.05	74.33	44.4	12.7
8	WT	OC	1st	0	91.08	98.63	100	100	100	39.9	16.25	11.48
9	WT	OC	1st	0	100	100	100	100	92.45	71.15	58.51	14.66
10	WT	OC	1st	0	97.48	100	96.03	85.58	86.6	43.23	31.65	28.18
11	WT	OC	1st	0	97	100	90.3	37.73	23.15	4.58	3.8	9.78
12	WT	OC	1st	0	89.48	100	98.53	95.4	92.3	8.9	3.15	1.55
13	WT	OC	1st	0	84	92.08	92.78	38.83	28.4	16.88	20.41	8.93
14	WT	OC	1st	0	97.78	99.1	100	30.88	22.7	6.75	6.75	0.75
15	WT	OC	1st	0	90.13	82.6	98.13	88.08	82.2	37.65	5.18	0.78
16	KO	OC	2nd		97.25	96.93	99.43	97.97	93.83	94.15	93.52	70.5
17	KO	OC	2nd		99.78	100	94.75	97.37	91.88	96.95	57.22	6.8
18	KO	OC	2nd		94.23	98.47	98.37	98.62	98.77	95.67	76.38	82.98
19	KO	OC	2nd		82.78	96.02	75.32	65.77	65.1	70.58	52	11.47
20	KO	OC	2nd		95.85	98.58	98.72	98.98	98.93	98.75	96.55	98.7
21	KO	OC	1st	0	95.98	100	100	98.15	98.15	100	100	94.15
22	KO	OC	1st	0	82.15	91	100	100	100	97.43	93.55	96.13
23	KO	OC	1st	0	100	100	100	100	100	100	100	100
24	KO	OC	1st	0	99.18	100	100	96.35	90.55	87.73	66.45	25.83
25	KO	OC	1st	0	70.45	100	100	100	100	100	100	100
26	KO	OC	1st	0	75.28	95.78	88.73	31.73	26.1	9.8	6.68	0.98
27	KO	OC	1st	0	82.75	98.53	100	84.25	64.6	55.37	49.33	45.01
28	KO	OC	1st	0	65.1	96.5	92.85	0	2.03	5.33	5.33	2.45
29	KO	OC	1st	0	100	100	100	42.73	13.9	9.23	8.63	19.58
30	KO	OC	1st	0.59	100	98.65	100	100	94.05	44.23	19	11.98
31	WT	IVC	1st	0	78.68	74.2	7.17	2.42	2.03	0.87	1.12	6.67
32	WT	IVC	1st	0	48.45	89.28	62.92	0	1.45	0	0	0
33	WT	IVC	1st	12.99	96.08	96.68	97.47	98.12	95.42	98.5	93.33	82.87
34	WT	IVC	1st	45.89	98.47	98.22	92.62	82.07	75.97	72.13	74.75	78
35	WT	IVC	1st	0	61.1	90.25	58.37	45.32	7.07	0	0	0
36	WT	IVC	1st	7.9	88.9	99.07	95.23	19.63	4.02	0	1.77	1.15
37	WT	IVC	1st	0	53.63	93.05	83.9	43.82	8.37	1.87	0	0.5
38	WT	IVC	1st	0	43.95	77.77	92.57	69.38	34.45	29.1	31.68	1.42
39	WT	IVC	2nd	1.68	74.28	94.15	90.32	55.35	49.02	6.82	0	0
40	WT	IVC	2nd	4.43	30.67	31.58	0.93	0.58	0	2.58	0	5.07
41	WT	IVC	2nd	7.83	92.62	98.6	80.47	90.72	54.72	13.55	7.1	1.53
42	WT	IVC	2nd	1.61	88.88	98.43	97.18	98.68	88.65	69.9	47.27	44.77
43	WT	IVC	2nd	0.8	76.7	98.83	89.58	77.53	38.3	7.75	1.08	6.2
44	KO	IVC	1st	28.15	84.63	25.3	67.97	53.67	63.72	45.77	39.8	0
45	KO	IVC	1st	50.78	97.88	80.9	71.77	42.13	0.7	4.55	71.05	29.12
46	KO	IVC	1st	5.11	89.92	68.25	56.63	74.65	57.5	1.57	7.25	19.58
47	KO	IVC	1st	16.59	95.93	97.95	92.35	75.83	10.55	64.3	45.65	43.93
48	KO	IVC	1st	66.25	97.77	98.97	98.37	98.07	92.47	45.97	75.95	94.22
49	KO	IVC	1st	13.73	94.37	97.98	97.97	27.02	6.3	12.03	83.65	69.95
50	KO	IVC	1st	3.01	98.08	96.9	98.48	84.9	80.25	44.53	12.92	4.72
51	KO	IVC	2nd	6.69	13.9	23.57	43.83	40.03	28.5	0.55	6.05	6.9
52	KO	IVC	2nd	0.93	59.68	98.18	77.68	65.83	32.03	0	0	2.07
53	KO	IVC	2nd	6.26	53.08	97.13	97.27	94.45	92.45	28.87	4.72	1.77
54	KO	IVC	2nd	32.63	90.75	98.13	98.15	98.8	89.67	76.75	72.95	63.22
55	KO	IVC	2nd	21.17	85.15	97.28	98.13	96.7	98.77	99.2	83.48	79.3
abbreviations	IVC = individually ventilated cages, OC = open cage, KO = 5-HTT knockout, WT = wild-type
